# Supplementary material for: Single-cell mapping of N6-methyladenosine in esophageal squamous cell carcinoma and exploration of the risk model for immune infiltration
Source: Front Endocrinol (Lausanne). 2023 Mar 21;14:1155009. doi: 10.3389/fendo.2023.1155009 (PMC10070687; doi:10.3389/fendo.2023.1155009)
Supplement: Supplementary file 1 [file DataSheet_1.zip]

Archive with 2 entries (2 files):
- ETHICS CERTIFICATE OF APPROVAL.pdf
- PCR-raw-data.xlsx
