# Supplementary material for: Single-cell mapping of N6-methyladenosine in esophageal squamous cell carcinoma and exploration of the risk model for immune infiltration
Source: Front Endocrinol (Lausanne). 2023 Mar 21;14:1155009. doi: 10.3389/fendo.2023.1155009 (PMC10070687; doi:10.3389/fendo.2023.1155009)
Supplement: Supplementary file 1 [file DataSheet_1.zip › PCR-raw-data.xlsx]

## Sheet: Sheet1
Sample Name			gene			Δct	ΔctMEAN空1	ΔΔct	2-ΔΔct	2-ΔΔct		tumor	paracancer
GAPDH-1	22.15		RBM8A-1	28.67		6.52	5.86	0.66	0.632878	0.77547		0.77547	0.629177			tumor（1-8）
GAPDH-1	22.6		RBM8A-1	28.69		6.09	5.86	0.23	0.852635			0.954877	0.151189			paracancer（9-16）
GAPDH-1	22.59		RBM8A-1	28.7		6.11	5.86	0.25	0.840896			2.04874	1.41146
GAPDH-2	22.66		RBM8A-2	28.6		5.94	5.86	0.08	0.946058	0.954877		2.49636	0.186608
GAPDH-2	22.7		RBM8A-2	28.61		5.91	5.86	0.05	0.965936			0.783188	0.136694
GAPDH-2	22.72		RBM8A-2	28.65		5.93	5.86	0.07	0.952638			1.12234	0.171777
GAPDH-3	21.6		RBM8A-3	26.34		4.74	5.86	-1.12	2.17347	2.04874		0.0738291	0.02284
GAPDH-3	21.63		RBM8A-3	26.48		4.85	5.86	-1.01	2.01391			1.00984	0.137815
GAPDH-3	21.61		RBM8A-3	26.5		4.89	5.86	-0.97	1.95884			0.446665	0.0316603
GAPDH-4	21.66		RBM8A-4	26.56		4.9	5.86	-0.96	1.94531	2.49636		0.346343	0.020296
GAPDH-4	22.3		RBM8A-4	26.64		4.34	5.86	-1.52	2.86791
GAPDH-4	22.27		RBM8A-4	26.71		4.44	5.86	-1.42	2.67586
GAPDH-5	22.17		RBM8A-5	28.54		6.37	5.86	0.51	0.702222	0.783188
GAPDH-5	22.43		RBM8A-5	28.59		6.16	5.86	0.3	0.812252
GAPDH-5	22.48		RBM8A-5	28.6		6.12	5.86	0.26	0.835088
GAPDH-6	23.03		RBM8A-6	28.75		5.72	5.86	-0.14	1.10191	1.12234
GAPDH-6	23.19		RBM8A-6	28.76		5.57	5.86	-0.29	1.22264
GAPDH-6	23.04		RBM8A-6	28.84		5.8	5.86	-0.06	1.04247
GAPDH-7	20.33		RBM8A-7	30.04		9.71	5.86	3.85	0.0693481	0.0738291
GAPDH-7	20.62		RBM8A-7	30.1		9.48	5.86	3.62	0.0813339
GAPDH-7	20.42		RBM8A-7	30.1		9.68	5.86	3.82	0.0708052
GAPDH-8	23.48		RBM8A-8	29.29		5.81	5.86	-0.05	1.03526	1.00984
GAPDH-8	23.56		RBM8A-8	29.3		5.74	5.86	-0.12	1.08673
GAPDH-8	23.34		RBM8A-8	29.34		6	5.86	0.14	0.907519
GAPDH-9	21.65		RBM8A-9	29.14		7.49	5.86	1.63	0.323088	0.446665
GAPDH-9	22.44		RBM8A-9	29.17		6.73	5.86	0.87	0.547147
GAPDH-9	22.22		RBM8A-9	29.17		6.95	5.86	1.09	0.469761
GAPDH-10	21.83		RBM8A-10	29.22		7.39	5.86	1.53	0.346277	0.346343
GAPDH-10	22.06		RBM8A-10	29.33		7.27	5.86	1.41	0.376312
GAPDH-10	21.88		RBM8A-10	29.4		7.52	5.86	1.66	0.316439
GAPDH-11	23.03		RBM8A-11	29.54		6.51	5.86	0.65	0.63728	0.629177
GAPDH-11	23.19		RBM8A-11	29.65		6.46	5.86	0.6	0.659754
GAPDH-11	23.04		RBM8A-11	29.66		6.62	5.86	0.76	0.590496
GAPDH-12	20.33		RBM8A-12	29.68		9.35	5.86	3.49	0.0890031	0.151189
GAPDH-12	20.62		RBM8A-12	30		9.38	5.86	3.52	0.0871715
GAPDH-12	20.42		RBM8A-12	28.13		7.71	5.86	1.85	0.277392
GAPDH-13	23.48		RBM8A-13	28.39		4.91	5.86	-0.95	1.93187	1.41146
GAPDH-13	23.56		RBM8A-13	28.57		5.01	5.86	-0.85	1.8025
GAPDH-13	23.34		RBM8A-13	30.2		6.86	5.86	1	0.5
GAPDH-14	21.65		RBM8A-14	30.38		8.73	5.86	2.87	0.136787	0.186608
GAPDH-14	22.44		RBM8A-14	30.39		7.95	5.86	2.09	0.234881
GAPDH-14	22.22		RBM8A-14	30.49		8.27	5.86	2.41	0.188156
GAPDH-15	21.83		RBM8A-15	30.59		8.76	5.86	2.9	0.133972	0.136694
GAPDH-15	22.06		RBM8A-15	30.63		8.57	5.86	2.71	0.15283
GAPDH-15	21.88		RBM8A-15	30.76		8.88	5.86	3.02	0.123279
GAPDH-16	23.03		RBM8A-16	31.32		8.29	5.86	2.43	0.185565	0.171777
GAPDH-16	23.19		RBM8A-16	31.46		8.27	5.86	2.41	0.188156
GAPDH-16	23.04		RBM8A-16	31.72		8.68	5.86	2.82	0.14161
GAPDH-17	20.33		RBM8A-17	31.74		11.41	5.86	5.55	0.0213444	0.02284
GAPDH-17	20.62		RBM8A-17	31.78		11.16	5.86	5.3	0.0253829
GAPDH-17	20.42		RBM8A-17	31.8		11.38	5.86	5.52	0.0217929
GAPDH-18	23.48		RBM8A-18	32.03		8.55	5.86	2.69	0.154963	0.137815
GAPDH-18	23.56		RBM8A-18	32.19		8.63	5.86	2.77	0.146604
GAPDH-18	23.34		RBM8A-18	32.36		9.02	5.86	3.16	0.111878
GAPDH-19	21.65		RBM8A-19	32.92		11.27	5.86	5.41	0.0235195	0.0316603
GAPDH-19	22.44		RBM8A-19	32.96		10.52	5.86	4.66	0.0395549
GAPDH-19	22.22		RBM8A-19	33.05		10.83	5.86	4.97	0.0319066
GAPDH-20	21.83		RBM8A-20	33.08		11.25	5.86	5.39	0.0238478	0.020296
GAPDH-20	22.06		RBM8A-20	33.28		11.22	5.86	5.36	0.0243489
GAPDH-20	21.88		RBM8A-20	34.04		12.16	5.86	6.3	0.0126914

## Sheet: Sheet2
Sample Name			gene			Δct	ΔctMEAN空1	ΔΔct	2-ΔΔct	2-ΔΔct
GAPDH-1	22.15		TPT1-1	27.43		5.28	5.8	-0.52	1.43396	1.75703		1.75703	1.96093
GAPDH-1	22.6		TPT1-1	27.45		4.85	5.8	-0.95	1.93187			2.16353	0.471204
GAPDH-1	22.59		TPT1-1	27.46		4.87	5.8	-0.93	1.90528			0.832047	4.39903
GAPDH-2	22.66		TPT1-2	27.36		4.7	5.8	-1.1	2.14355	2.16353		1.01384	0.194532
GAPDH-2	22.7		TPT1-2	27.37		4.67	5.8	-1.13	2.18859			0.887261	0.142498
GAPDH-2	22.72		TPT1-2	27.41		4.69	5.8	-1.11	2.15846			1.27148	0.179072
GAPDH-3	21.6		TPT1-3	27.58		5.98	5.8	0.18	0.882703	0.832047		0.0836398	0.0762938
GAPDH-3	21.63		TPT1-3	27.72		6.09	5.8	0.29	0.817902			0.820245	0.460352
GAPDH-3	21.61		TPT1-3	27.74		6.13	5.8	0.33	0.795536			0.705768	0.105757
GAPDH-4	21.66		TPT1-4	27.8		6.14	5.8	0.34	0.790041	1.01384		0.54725	0.047939
GAPDH-4	22.3		TPT1-4	27.88		5.58	5.8	-0.22	1.16473
GAPDH-4	22.27		TPT1-4	27.95		5.68	5.8	-0.12	1.08673			1.00821	0.803761
GAPDH-5	22.17		TPT1-5	28.3		6.13	5.8	0.33	0.795536	0.887261
GAPDH-5	22.43		TPT1-5	28.35		5.92	5.8	0.12	0.920188
GAPDH-5	22.48		TPT1-5	28.36		5.88	5.8	0.08	0.946058
GAPDH-6	23.03		TPT1-6	28.51		5.48	5.8	-0.32	1.24833	1.27148
GAPDH-6	23.19		TPT1-6	28.52		5.33	5.8	-0.47	1.38511
GAPDH-6	23.04		TPT1-6	28.6		5.56	5.8	-0.24	1.18099
GAPDH-7	20.33		TPT1-7	29.8		9.47	5.8	3.67	0.0785633	0.0836398
GAPDH-7	20.62		TPT1-7	29.86		9.24	5.8	3.44	0.0921418
GAPDH-7	20.42		TPT1-7	29.86		9.44	5.8	3.64	0.0802141
GAPDH-8	23.48		TPT1-8	29.53		6.05	5.8	0.25	0.840896	0.820245
GAPDH-8	23.56		TPT1-8	29.54		5.98	5.8	0.18	0.882703
GAPDH-8	23.34		TPT1-8	29.58		6.24	5.8	0.44	0.737135
GAPDH-9	21.65		TPT1-9	28.42		6.77	5.8	0.97	0.510506	0.705768
GAPDH-9	22.44		TPT1-9	28.45		6.01	5.8	0.21	0.864537
GAPDH-9	22.22		TPT1-9	28.45		6.23	5.8	0.43	0.742262
GAPDH-10	21.83		TPT1-10	28.5		6.67	5.8	0.87	0.547147	0.54725
GAPDH-10	22.06		TPT1-10	28.61		6.55	5.8	0.75	0.594604
GAPDH-10	21.88		TPT1-10	28.68		6.8	5.8	1	0.5
GAPDH-11	23.03		TPT1-11	27.84		4.81	5.8	-0.99	1.98618	1.96093
GAPDH-11	23.19		TPT1-11	27.95		4.76	5.8	-1.04	2.05623
GAPDH-11	23.04		TPT1-11	27.96		4.92	5.8	-0.88	1.84038
GAPDH-12	20.33		TPT1-12	27.98		7.65	5.8	1.85	0.277392	0.471204
GAPDH-12	20.62		TPT1-12	28.3		7.68	5.8	1.88	0.271684
GAPDH-12	20.42		TPT1-12	26.43		6.01	5.8	0.21	0.864537
GAPDH-13	23.48		TPT1-13	26.69		3.21	5.8	-2.59	6.02099	4.39903
GAPDH-13	23.56		TPT1-13	26.87		3.31	5.8	-2.49	5.61778
GAPDH-13	23.34		TPT1-13	28.5		5.16	5.8	-0.64	1.55833
GAPDH-14	21.65		TPT1-14	30.26		8.61	5.8	2.81	0.142595	0.194532
GAPDH-14	22.44		TPT1-14	30.27		7.83	5.8	2.03	0.244855
GAPDH-14	22.22		TPT1-14	30.37		8.15	5.8	2.35	0.196146
GAPDH-15	21.83		TPT1-15	30.47		8.64	5.8	2.84	0.139661	0.142498
GAPDH-15	22.06		TPT1-15	30.51		8.45	5.8	2.65	0.15932
GAPDH-15	21.88		TPT1-15	30.64		8.76	5.8	2.96	0.128514
GAPDH-16	23.03		TPT1-16	31.2		8.17	5.8	2.37	0.193446	0.179072
GAPDH-16	23.19		TPT1-16	31.34		8.15	5.8	2.35	0.196146
GAPDH-16	23.04		TPT1-16	31.6		8.56	5.8	2.76	0.147624
GAPDH-17	20.33		TPT1-17	29.94		9.61	5.8	3.81	0.0712977	0.0762938
GAPDH-17	20.62		TPT1-17	29.98		9.36	5.8	3.56	0.0847878
GAPDH-17	20.42		TPT1-17	30		9.58	5.8	3.78	0.0727958
GAPDH-18	23.48		TPT1-18	30.23		6.75	5.8	0.95	0.517632	0.460352
GAPDH-18	23.56		TPT1-18	30.39		6.83	5.8	1.03	0.48971
GAPDH-18	23.34		TPT1-18	30.56		7.22	5.8	1.42	0.373712
GAPDH-19	21.65		TPT1-19	31.12		9.47	5.8	3.67	0.0785633	0.105757
GAPDH-19	22.44		TPT1-19	31.16		8.72	5.8	2.92	0.132127
GAPDH-19	22.22		TPT1-19	31.25		9.03	5.8	3.23	0.106579
GAPDH-20	21.83		TPT1-20	31.78		9.95	5.8	4.15	0.0563282	0.047939
GAPDH-20	22.06		TPT1-20	31.98		9.92	5.8	4.12	0.0575117
GAPDH-20	21.88		TPT1-20	32.74		10.86	5.8	5.06	0.029977

## Sheet: Sheet3
Sample Name			gene			Δct	ΔctMEAN空1	ΔΔct	2-ΔΔct	2-ΔΔct
GAPDH-1	22.15		HNRNPA3-1	30.68		8.53	7.64333	0.886667	0.540862	1.07314		1.07314	0.871711
GAPDH-1	22.6		HNRNPA3-1	29.92		7.32	7.64333	-0.323333	1.25122			1.00708	0.145604
GAPDH-1	22.59		HNRNPA3-1	29.72		7.13	7.64333	-0.513333	1.42734			2.23021	1.23913
GAPDH-2	22.66		HNRNPA3-2	30.54		7.88	7.64333	0.236667	0.848704	1.00708		4.75195	0.568183
GAPDH-2	22.7		HNRNPA3-2	30.28		7.58	7.64333	-0.0633333	1.04488			2.721	0.573148
GAPDH-2	22.72		HNRNPA3-2	30.19		7.47	7.64333	-0.173333	1.12766			6.14087	1.38734
GAPDH-3	21.6		HNRNPA3-3	28.14		6.54	7.64333	-1.10333	2.14851	2.23021		1.50757	0.251063
GAPDH-3	21.63		HNRNPA3-3	28.1		6.47	7.64333	-1.17333	2.25532			8.13878	2.36031
GAPDH-3	21.61		HNRNPA3-3	28.06		6.45	7.64333	-1.19333	2.2868			0.220307	0.991431
GAPDH-4	21.66		HNRNPA3-4	27.58		5.92	7.64333	-1.72333	3.30198	4.75195		0.358965	1.413
GAPDH-4	22.3		HNRNPA3-4	27.5		5.2	7.64333	-2.44333	5.43897
GAPDH-4	22.27		HNRNPA3-4	27.45		5.18	7.64333	-2.46333	5.51489			2.81499	0.980092
GAPDH-5	22.17		HNRNPA3-5	28.63		6.46	7.64333	-1.18333	2.27101	2.721
GAPDH-5	22.43		HNRNPA3-5	28.55		6.12	7.64333	-1.52333	2.87454
GAPDH-5	22.48		HNRNPA3-5	28.53		6.05	7.64333	-1.59333	3.01746
GAPDH-6	23.03		HNRNPA3-6	28.13		5.1	7.64333	-2.54333	5.82934	6.14087
GAPDH-6	23.19		HNRNPA3-6	28.12		4.93	7.64333	-2.71333	6.55835
GAPDH-6	23.04		HNRNPA3-6	28.09		5.05	7.64333	-2.59333	6.03491
GAPDH-7	20.33		HNRNPA3-7	27.54		7.21	7.64333	-0.433333	1.35035	1.50757
GAPDH-7	20.62		HNRNPA3-7	27.52		6.9	7.64333	-0.743333	1.67404
GAPDH-7	20.42		HNRNPA3-7	27.48		7.06	7.64333	-0.583333	1.49831
GAPDH-8	23.48		HNRNPA3-8	28.1		4.62	7.64333	-3.02333	8.13044	8.13878
GAPDH-8	23.56		HNRNPA3-8	28.1		4.54	7.64333	-3.10333	8.59402
GAPDH-8	23.34		HNRNPA3-8	28.04		4.7	7.64333	-2.94333	7.69186
GAPDH-9	21.65		HNRNPA3-9	32		10.35	7.64333	2.70667	0.153184	0.220307
GAPDH-9	22.44		HNRNPA3-9	31.96		9.52	7.64333	1.87667	0.272312
GAPDH-9	22.22		HNRNPA3-9	31.95		9.73	7.64333	2.08667	0.235424
GAPDH-10	21.83		HNRNPA3-10	31.1		9.27	7.64333	1.62667	0.323836	0.358965
GAPDH-10	22.06		HNRNPA3-10	31.03		8.97	7.64333	1.32667	0.398688
GAPDH-10	21.88		HNRNPA3-10	31.02		9.14	7.64333	1.49667	0.354371
GAPDH-11	23.03		HNRNPA3-11	30.94		7.91	7.64333	0.266667	0.831238	0.871711
GAPDH-11	23.19		HNRNPA3-11	30.93		7.74	7.64333	0.0966667	0.935191
GAPDH-11	23.04		HNRNPA3-11	30.92		7.88	7.64333	0.236667	0.848704
GAPDH-12	20.33		HNRNPA3-12	30.92		10.59	7.64333	2.94667	0.129707	0.145604
GAPDH-12	20.62		HNRNPA3-12	30.87		10.25	7.64333	2.60667	0.164178
GAPDH-12	20.42		HNRNPA3-12	30.87		10.45	7.64333	2.80667	0.142925
GAPDH-13	23.48		HNRNPA3-13	30.84		7.36	7.64333	-0.283333	1.217	1.23913
GAPDH-13	23.56		HNRNPA3-13	30.78		7.22	7.64333	-0.423333	1.34102
GAPDH-13	23.34		HNRNPA3-13	30.77		7.43	7.64333	-0.213333	1.15936
GAPDH-14	21.65		HNRNPA3-14	30.72		9.07	7.64333	1.42667	0.371989	0.568183
GAPDH-14	22.44		HNRNPA3-14	30.72		8.28	7.64333	0.636667	0.643197
GAPDH-14	22.22		HNRNPA3-14	30.4		8.18	7.64333	0.536667	0.689362
GAPDH-15	21.83		HNRNPA3-15	30.38		8.55	7.64333	0.906667	0.533416	0.573148
GAPDH-15	22.06		HNRNPA3-15	30.37		8.31	7.64333	0.666667	0.629961
GAPDH-15	21.88		HNRNPA3-15	30.37		8.49	7.64333	0.846667	0.556068
GAPDH-16	23.03		HNRNPA3-16	30.3		7.27	7.64333	-0.373333	1.29534	1.38734
GAPDH-16	23.19		HNRNPA3-16	30.26		7.07	7.64333	-0.573333	1.48796
GAPDH-16	23.04		HNRNPA3-16	30.22		7.18	7.64333	-0.463333	1.37872
GAPDH-17	20.33		HNRNPA3-17	30.16		9.83	7.64333	2.18667	0.219658	0.251063
GAPDH-17	20.62		HNRNPA3-17	30.14		9.52	7.64333	1.87667	0.272312
GAPDH-17	20.42		HNRNPA3-17	30		9.58	7.64333	1.93667	0.261219
GAPDH-18	23.48		HNRNPA3-18	29.88		6.4	7.64333	-1.24333	2.36745	2.36031
GAPDH-18	23.56		HNRNPA3-18	29.87		6.31	7.64333	-1.33333	2.51984
GAPDH-18	23.34		HNRNPA3-18	29.85		6.51	7.64333	-1.13333	2.19365
GAPDH-19	21.65		HNRNPA3-19	29.83		8.18	7.64333	0.536667	0.689362	0.991431
GAPDH-19	22.44		HNRNPA3-19	29.79		7.35	7.64333	-0.293333	1.22547
GAPDH-19	22.22		HNRNPA3-19	29.78		7.56	7.64333	-0.0833333	1.05946
GAPDH-20	21.83		HNRNPA3-20	29.29		7.46	7.64333	-0.183333	1.1355	1.413
GAPDH-20	22.06		HNRNPA3-20	29.11		7.05	7.64333	-0.593333	1.50873
GAPDH-20	21.88		HNRNPA3-20	28.85		6.97	7.64333	-0.673333	1.59475

## Sheet: Sheet4
Sample Name			gene			Δct	ΔctMEAN空1	ΔΔct	2-ΔΔct	2-ΔΔct
GAPDH-1	22.15		BST2-1	27.62		5.47	7.67333	-2.20333	4.60542	7.51941		7.51941	2.7477
GAPDH-1	22.6		BST2-1	27.2		4.6	7.67333	-3.07333	8.41716			3.36359	2.32178
GAPDH-1	22.59		BST2-1	27.01		4.42	7.67333	-3.25333	9.53566			1.32305	1.17334
GAPDH-2	22.66		BST2-2	27.96		5.3	7.67333	-2.37333	5.18137	3.36359		7.40938	0.831131
GAPDH-2	22.7		BST2-2	29.16		6.46	7.67333	-1.21333	2.31873			0.703127	1.16088
GAPDH-2	22.72		BST2-2	29.02		6.3	7.67333	-1.37333	2.59068			2.60944	0.809471
GAPDH-3	21.6		BST2-3	28.44		6.84	7.67333	-0.833333	1.7818	1.32305		1.26671	0.125447
GAPDH-3	21.63		BST2-3	29.31		7.68	7.67333	0.00666667	0.99539			4.84653	0.340434
GAPDH-3	21.61		BST2-3	29.03		7.42	7.67333	-0.253333	1.19196			0.553521	0.916119
GAPDH-4	21.66		BST2-4	26.65		4.99	7.67333	-2.68333	6.42338	7.40938		0.741697	0.540615
GAPDH-4	22.3		BST2-4	26.73		4.43	7.67333	-3.24333	9.4698
GAPDH-4	22.27		BST2-4	27.28		5.01	7.67333	-2.66333	6.33495			3.03365	1.09669
GAPDH-5	22.17		BST2-5	30.56		8.39	7.67333	0.716667	0.608502	0.703127
GAPDH-5	22.43		BST2-5	30.72		8.29	7.67333	0.616667	0.652176
GAPDH-5	22.48		BST2-5	30.39		7.91	7.67333	0.236667	0.848704
GAPDH-6	23.03		BST2-6	29.16		6.13	7.67333	-1.54333	2.91467	2.60944
GAPDH-6	23.19		BST2-6	29.47		6.28	7.67333	-1.39333	2.62685
GAPDH-6	23.04		BST2-6	29.52		6.48	7.67333	-1.19333	2.2868
GAPDH-7	20.33		BST2-7	27.75		7.42	7.67333	-0.253333	1.19196	1.26671
GAPDH-7	20.62		BST2-7	28.29		7.67	7.67333	-0.00333333	1.00231
GAPDH-7	20.42		BST2-7	27.41		6.99	7.67333	-0.683333	1.60585
GAPDH-8	23.48		BST2-8	28.52		5.04	7.67333	-2.63333	6.20458	4.84653
GAPDH-8	23.56		BST2-8	29.05		5.49	7.67333	-2.18333	4.54202
GAPDH-8	23.34		BST2-8	29.09		5.75	7.67333	-1.92333	3.79298
GAPDH-9	21.65		BST2-9	31.29		9.64	7.67333	1.96667	0.255843	0.553521
GAPDH-9	22.44		BST2-9	30.7		8.26	7.67333	0.586667	0.66588
GAPDH-9	22.22		BST2-9	30.33		8.11	7.67333	0.436667	0.73884
GAPDH-10	21.83		BST2-10	29.5		7.67	7.67333	-0.00333333	1.00231	0.741697
GAPDH-10	22.06		BST2-10	30.64		8.58	7.67333	0.906667	0.533416
GAPDH-10	21.88		BST2-10	30.09		8.21	7.67333	0.536667	0.689362
GAPDH-11	23.03		BST2-11	29.11		6.08	7.67333	-1.59333	3.01746	2.7477
GAPDH-11	23.19		BST2-11	29.63		6.44	7.67333	-1.23333	2.3511
GAPDH-11	23.04		BST2-11	29.19		6.15	7.67333	-1.52333	2.87454
GAPDH-12	20.33		BST2-12	27.02		6.69	7.67333	-0.983333	1.97703	2.32178
GAPDH-12	20.62		BST2-12	27		6.38	7.67333	-1.29333	2.45094
GAPDH-12	20.42		BST2-12	26.75		6.33	7.67333	-1.34333	2.53737
GAPDH-13	23.48		BST2-13	30.94		7.46	7.67333	-0.213333	1.15936	1.17334
GAPDH-13	23.56		BST2-13	30.87		7.31	7.67333	-0.363333	1.28639
GAPDH-13	23.34		BST2-13	30.91		7.57	7.67333	-0.103333	1.07425
GAPDH-14	21.65		BST2-14	30.94		9.29	7.67333	1.61667	0.326088	0.831131
GAPDH-14	22.44		BST2-14	29.62		7.18	7.67333	-0.493333	1.40769
GAPDH-14	22.22		BST2-14	30.29		8.07	7.67333	0.396667	0.759611
GAPDH-15	21.83		BST2-15	29.12		7.29	7.67333	-0.383333	1.30435	1.16088
GAPDH-15	22.06		BST2-15	29.39		7.33	7.67333	-0.343333	1.26868
GAPDH-15	21.88		BST2-15	29.69		7.81	7.67333	0.136667	0.909618
GAPDH-16	23.03		BST2-16	30.9		7.87	7.67333	0.196667	0.872564	0.809471
GAPDH-16	23.19		BST2-16	30.75		7.56	7.67333	-0.113333	1.08172
GAPDH-16	23.04		BST2-16	31.79		8.75	7.67333	1.07667	0.474123
GAPDH-17	20.33		BST2-17	31.13		10.8	7.67333	3.12667	0.114493	0.125447
GAPDH-17	20.62		BST2-17	31.13		10.51	7.67333	2.83667	0.139984
GAPDH-17	20.42		BST2-17	31.13		10.71	7.67333	3.03667	0.121863
GAPDH-18	23.48		BST2-18	31.92		8.44	7.67333	0.766667	0.587774	0.340434
GAPDH-18	23.56		BST2-18	33.39		9.83	7.67333	2.15667	0.224274
GAPDH-18	23.34		BST2-18	33.27		9.93	7.67333	2.25667	0.209255
GAPDH-19	21.65		BST2-19	30.82		9.17	7.67333	1.49667	0.354371	0.916119
GAPDH-19	22.44		BST2-19	30.36		7.92	7.67333	0.246667	0.842842
GAPDH-19	22.22		BST2-19	29.26		7.04	7.67333	-0.633333	1.55114
GAPDH-20	21.83		BST2-20	29.73		7.9	7.67333	0.226667	0.854607	0.540615
GAPDH-20	22.06		BST2-20	30.96		8.9	7.67333	1.22667	0.427304
GAPDH-20	21.88		BST2-20	31.11		9.23	7.67333	1.55667	0.339936

## Sheet: Sheet5
Sample Name			gene			Δct	ΔctMEAN空1	ΔΔct	2-ΔΔct	2-ΔΔct
GAPDH-1	22.15		COL6A2-1	32.74		10.59	10.4767	0.113333	0.92445	0.771836		0.771836	0.470077
GAPDH-1	22.6		COL6A2-1	33.82		11.22	10.4767	0.743333	0.597358			1.58851	0.201705
GAPDH-1	22.59		COL6A2-1	33.4		10.81	10.4767	0.333333	0.793701			2.00817	0.494267
GAPDH-2	22.66		COL6A2-2	32.31		9.65	10.4767	-0.826667	1.77358	1.58851		0.394633	0.173436
GAPDH-2	22.7		COL6A2-2	32.77		10.07	10.4767	-0.406667	1.32562			0.539388	1.16306
GAPDH-2	22.72		COL6A2-2	32.46		9.74	10.4767	-0.736667	1.66632			1.01884	0.0724954
GAPDH-3	21.6		COL6A2-3	31.18		9.58	10.4767	-0.896667	1.86176	2.00817		0.971283	0.0292526
GAPDH-3	21.63		COL6A2-3	31.1		9.47	10.4767	-1.00667	2.00926			2.92906	0.448679
GAPDH-3	21.61		COL6A2-3	30.98		9.37	10.4767	-1.10667	2.15348			0.871882	0.0830551
GAPDH-4	21.66		COL6A2-4	33.96		12.3	10.4767	1.82333	0.282567	0.394633		2.09841	0.112839
GAPDH-4	22.3		COL6A2-4	33.83		11.53	10.4767	1.05333	0.481854
GAPDH-4	22.27		COL6A2-4	34		11.73	10.4767	1.25333	0.419478			1.3192	0.324887
GAPDH-5	22.17		COL6A2-5	34.53		12.36	10.4767	1.88333	0.271057	0.539388
GAPDH-5	22.43		COL6A2-5	33.15		10.72	10.4767	0.243333	0.844791
GAPDH-5	22.48		COL6A2-5	33.95		11.47	10.4767	0.993333	0.502316
GAPDH-6	23.03		COL6A2-6	33.28		10.25	10.4767	-0.226667	1.17013	1.01884
GAPDH-6	23.19		COL6A2-6	33.49		10.3	10.4767	-0.176667	1.13027
GAPDH-6	23.04		COL6A2-6	33.92		10.88	10.4767	0.403333	0.756109
GAPDH-7	20.33		COL6A2-7	30.83		10.5	10.4767	0.0233333	0.983957	0.971283
GAPDH-7	20.62		COL6A2-7	30.62		10	10.4767	-0.476667	1.39152
GAPDH-7	20.42		COL6A2-7	31.79		11.37	10.4767	0.893333	0.538369
GAPDH-8	23.48		COL6A2-8	32.39		8.91	10.4767	-1.56667	2.9622	2.92906
GAPDH-8	23.56		COL6A2-8	32.33		8.77	10.4767	-1.70667	3.26406
GAPDH-8	23.34		COL6A2-8	32.46		9.12	10.4767	-1.35667	2.56093
GAPDH-9	21.65		COL6A2-9	32.61		10.96	10.4767	0.483333	0.715323	0.871882
GAPDH-9	22.44		COL6A2-9	32.88		10.44	10.4767	-0.0366667	1.02574
GAPDH-9	22.22		COL6A2-9	32.89		10.67	10.4767	0.193333	0.874583
GAPDH-10	21.83		COL6A2-10	33		11.17	10.4767	0.693333	0.618423	2.09841
GAPDH-10	22.06		COL6A2-10	31.48		9.42	10.4767	-1.05667	2.08012
GAPDH-10	21.88		COL6A2-10	30.51		8.63	10.4767	-1.84667	3.59668
GAPDH-11	23.03		COL6A2-11	33.91	36.91	10.88	10.4767	0.403333	0.756109	0.470077
GAPDH-11	23.19		COL6A2-11	35.08	38.08	11.89	10.4767	1.41333	0.375443
GAPDH-11	23.04		COL6A2-11	35.36	38.36	12.32	10.4767	1.84333	0.278677
GAPDH-12	20.33		COL6A2-12	33.61		13.28	10.4767	2.80333	0.143256	0.201705
GAPDH-12	20.62		COL6A2-12	33.06		12.44	10.4767	1.96333	0.256435
GAPDH-12	20.42		COL6A2-12	33.18		12.76	10.4767	2.28333	0.205423
GAPDH-13	23.48		COL6A2-13	34.31		10.83	10.4767	0.353333	0.782773	0.494267
GAPDH-13	23.56		COL6A2-13	35.45		11.89	10.4767	1.41333	0.375443
GAPDH-13	23.34		COL6A2-13	35.44		12.1	10.4767	1.62333	0.324585
GAPDH-14	21.65		COL6A2-14	34.79		13.14	10.4767	2.66333	0.157854	0.173436
GAPDH-14	22.44		COL6A2-14	35.14		12.7	10.4767	2.22333	0.214146
GAPDH-14	22.22		COL6A2-14	35.45		13.23	10.4767	2.75333	0.148308
GAPDH-15	21.83		COL6A2-15	32		10.17	10.4767	-0.306667	1.23685	1.16306
GAPDH-15	22.06		COL6A2-15	32.02		9.96	10.4767	-0.516667	1.43065
GAPDH-15	21.88		COL6A2-15	32.64		10.76	10.4767	0.283333	0.82169
GAPDH-16	23.03		COL6A2-16	37.35		14.32	10.4767	3.84333	0.0696693	0.0724954
GAPDH-16	23.19		COL6A2-16	37.45		14.26	10.4767	3.78333	0.0726278
GAPDH-16	23.04		COL6A2-16	37.25		14.21	10.4767	3.73333	0.0751891
GAPDH-17	20.33		COL6A2-17	35.59		15.26	10.4767	4.78333	0.0363139	0.0292526
GAPDH-17	20.62		COL6A2-17	36.2		15.58	10.4767	5.10333	0.02909
GAPDH-17	20.42		COL6A2-17	36.38		15.96	10.4767	5.48333	0.0223538
GAPDH-18	23.48		COL6A2-18	35.04		11.56	10.4767	1.08333	0.471937	0.448679
GAPDH-18	23.56		COL6A2-18	35.52		11.96	10.4767	1.48333	0.357661
GAPDH-18	23.34		COL6A2-18	34.77		11.43	10.4767	0.953333	0.516438
GAPDH-19	21.65		COL6A2-19	35.81		14.16	10.4767	3.68333	0.0778406	0.0830551
GAPDH-19	22.44		COL6A2-19	36.28		13.84	10.4767	3.36333	0.0971708
GAPDH-19	22.22		COL6A2-19	36.45		14.23	10.4767	3.75333	0.0741539
GAPDH-20	21.83		COL6A2-20	36.12		14.29	10.4767	3.81333	0.0711332	0.112839
GAPDH-20	22.06		COL6A2-20	35.47		13.41	10.4767	2.93333	0.130912
GAPDH-20	21.88		COL6A2-20	35.23		13.35	10.4767	2.87333	0.136471
				34.23
				35.31
				34.89

## Sheet: Sheet6
Sample Name			gene			Δct	ΔctMEAN空1	ΔΔct	2-ΔΔct	2-ΔΔct
GAPDH-1	22.15		CTSL-1	33.13		10.98	12.6333	-1.65333	3.1456	5.06196		5.06196	0.960499
GAPDH-1	22.6		CTSL-1	32.58		9.98	12.6333	-2.65333	6.29119			1.78576	0.418092
GAPDH-1	22.59		CTSL-1	32.7		10.11	12.6333	-2.52333	5.74909			1.01697	0.212003
GAPDH-2	22.66		CTSL-2	33.83		11.17	12.6333	-1.46333	2.75745	1.78576		10.5738	0.151444
GAPDH-2	22.7		CTSL-2	34.97		12.27	12.6333	-0.363333	1.28639			1.52974	0.450528
GAPDH-2	22.72		CTSL-2	34.96		12.24	12.6333	-0.393333	1.31342			2.26422	0.999261
GAPDH-3	21.6		CTSL-3	33.91		12.31	12.6333	-0.323333	1.25122	1.01697		2.56385	0.362439
GAPDH-3	21.63		CTSL-3	34.26		12.63	12.6333	-0.00333333	1.00231			5.38245	1.96551
GAPDH-3	21.61		CTSL-3	34.57		12.96	12.6333	0.326667	0.797377			1.03588	1.76072
GAPDH-4	21.66		CTSL-4	31.12		9.46	12.6333	-3.17333	9.02129	10.5738		0.836481	1.12857
GAPDH-4	22.3		CTSL-4	31.14		8.84	12.6333	-3.79333	13.8646
GAPDH-4	22.27		CTSL-4	31.76		9.49	12.6333	-3.14333	8.83563			3.20511	0.840906
GAPDH-5	22.17		CTSL-5	34.39		12.22	12.6333	-0.413333	1.33176	1.52974
GAPDH-5	22.43		CTSL-5	34.49		12.06	12.6333	-0.573333	1.48796
GAPDH-5	22.48		CTSL-5	34.29		11.81	12.6333	-0.823333	1.76949
GAPDH-6	23.03		CTSL-6	34.11		11.08	12.6333	-1.55333	2.93494	2.26422
GAPDH-6	23.19		CTSL-6	34.72		11.53	12.6333	-1.10333	2.14851
GAPDH-6	23.04		CTSL-6	34.9		11.86	12.6333	-0.773333	1.70921
GAPDH-7	20.33		CTSL-7	31.68		11.35	12.6333	-1.28333	2.43401	2.56385
GAPDH-7	20.62		CTSL-7	32.16		11.54	12.6333	-1.09333	2.13366
GAPDH-7	20.42		CTSL-7	31.41		10.99	12.6333	-1.64333	3.12387
GAPDH-8	23.48		CTSL-8	33.33		9.85	12.6333	-2.78333	6.88441	5.38245
GAPDH-8	23.56		CTSL-8	33.8		10.24	12.6333	-2.39333	5.2537
GAPDH-8	23.34		CTSL-8	33.97		10.63	12.6333	-2.00333	4.00925
GAPDH-9	21.65		CTSL-9	35.34		13.69	12.6333	1.05667	0.480742	1.03588
GAPDH-9	22.44		CTSL-9	34.69		12.25	12.6333	-0.383333	1.30435
GAPDH-9	22.22		CTSL-9	34.45		12.23	12.6333	-0.403333	1.32256
GAPDH-10	21.83		CTSL-10	34.28		12.45	12.6333	-0.183333	1.1355	0.836481
GAPDH-10	22.06		CTSL-10	35.36		13.3	12.6333	0.666667	0.629961
GAPDH-10	21.88		CTSL-10	34.94		13.06	12.6333	0.426667	0.743979
GAPDH-11	23.03		CTSL-11	35.58		12.55	12.6333	-0.0833333	1.05946	0.960499
GAPDH-11	23.19		CTSL-11	36.04		12.85	12.6333	0.216667	0.860551
GAPDH-11	23.04		CTSL-11	35.73		12.69	12.6333	0.0566667	0.961483
GAPDH-12	20.33		CTSL-12	34.45		14.12	12.6333	1.48667	0.356836	0.418092
GAPDH-12	20.62		CTSL-12	34.37		13.75	12.6333	1.11667	0.461158
GAPDH-12	20.42		CTSL-12	34.25		13.83	12.6333	1.19667	0.436282
GAPDH-13	23.48		CTSL-13	38.37		14.89	12.6333	2.25667	0.209255	0.212003
GAPDH-13	23.56		CTSL-13	38.24		14.68	12.6333	2.04667	0.242043
GAPDH-13	23.34		CTSL-13	38.41		15.07	12.6333	2.43667	0.18471
GAPDH-14	21.65		CTSL-14	38.37		16.72	12.6333	4.08667	0.058856	0.151444
GAPDH-14	22.44		CTSL-14	36.99		14.55	12.6333	1.91667	0.264866
GAPDH-14	22.22		CTSL-14	37.79		15.57	12.6333	2.93667	0.13061
GAPDH-15	21.83		CTSL-15	35.45		13.62	12.6333	0.986667	0.504642	0.450528
GAPDH-15	22.06		CTSL-15	35.66		13.6	12.6333	0.966667	0.511687
GAPDH-15	21.88		CTSL-15	36.09		14.21	12.6333	1.57667	0.335256
GAPDH-16	23.03		CTSL-16	35.57		12.54	12.6333	-0.0933333	1.06683	0.999261
GAPDH-16	23.19		CTSL-16	35.36		12.17	12.6333	-0.463333	1.37872
GAPDH-16	23.04		CTSL-16	36.53		13.49	12.6333	0.856667	0.552227
GAPDH-17	20.33		CTSL-17	34.56		14.23	12.6333	1.59667	0.33064	0.362439
GAPDH-17	20.62		CTSL-17	34.5		13.88	12.6333	1.24667	0.421421
GAPDH-17	20.42		CTSL-17	34.63		14.21	12.6333	1.57667	0.335256
GAPDH-18	23.48		CTSL-18	34.35		10.87	12.6333	-1.76333	3.39482	1.96551
GAPDH-18	23.56		CTSL-18	35.76		12.2	12.6333	-0.433333	1.35035
GAPDH-18	23.34		CTSL-18	35.77		12.43	12.6333	-0.203333	1.15136
GAPDH-19	21.65		CTSL-19	35.72		14.07	12.6333	1.43667	0.36942	1.76072
GAPDH-19	22.44		CTSL-19	34.2		11.76	12.6333	-0.873333	1.83189
GAPDH-19	22.22		CTSL-19	33.23		11.01	12.6333	-1.62333	3.08086
GAPDH-20	21.83		CTSL-20	33.63		11.8	12.6333	-0.833333	1.7818	1.12857
GAPDH-20	22.06		CTSL-20	34.8		12.74	12.6333	0.106667	0.928731
GAPDH-20	21.88		CTSL-20	35.08		13.2	12.6333	0.566667	0.675175

## Sheet: Sheet7
Sample Name			gene			Δct	ΔctMEAN空1	ΔΔct	2-ΔΔct	2-ΔΔct
GAPDH-1	22.15		MAP3K8-1	30.43		8.28	8.41333	-0.133333	1.09682	1.02438		1.02438	1.03433
GAPDH-1	22.6		MAP3K8-1	30.7		8.1	8.41333	-0.313333	1.24258			2.39259	0.663778
GAPDH-1	22.59		MAP3K8-1	31.45		8.86	8.41333	0.446667	0.733736			1.69653	0.343789
GAPDH-2	22.66		MAP3K8-2	30.36		7.7	8.41333	-0.713333	1.63959	2.39259		2.41301	0.686744
GAPDH-2	22.7		MAP3K8-2	29.27		6.57	8.41333	-1.84333	3.58838			4.82752	0.201504
GAPDH-2	22.72		MAP3K8-2	30.17		7.45	8.41333	-0.963333	1.94981			0.109632	0.402023
GAPDH-3	21.6		MAP3K8-3	28.73		7.13	8.41333	-1.28333	2.43401	1.69653		1.66844	0.527838
GAPDH-3	21.63		MAP3K8-3	29.59		7.96	8.41333	-0.453333	1.3692			1.13534	0.617465
GAPDH-3	21.61		MAP3K8-3	29.66		8.05	8.41333	-0.363333	1.28639			1.1675	0.981426
GAPDH-4	21.66		MAP3K8-4	29.02		7.36	8.41333	-1.05333	2.07532	2.41301		0.275881	0.738775
GAPDH-4	22.3		MAP3K8-4	29.33		7.03	8.41333	-1.38333	2.6087
GAPDH-4	22.27		MAP3K8-4	29.33		7.06	8.41333	-1.35333	2.55502			1.67108	0.619767
GAPDH-5	22.17		MAP3K8-5	28.26		6.09	8.41333	-2.32333	5.00487	4.82752
GAPDH-5	22.43		MAP3K8-5	28.79		6.36	8.41333	-2.05333	4.15064
GAPDH-5	22.48		MAP3K8-5	28.48		6	8.41333	-2.41333	5.32704
GAPDH-6	23.03		MAP3K8-6	35.45		12.42	8.41333	4.00667	0.0622119	0.109632
GAPDH-6	23.19		MAP3K8-6	34.77		11.58	8.41333	3.16667	0.111362
GAPDH-6	23.04		MAP3K8-6	34.14		11.1	8.41333	2.68667	0.155322
GAPDH-7	20.33		MAP3K8-7	28.11		7.78	8.41333	-0.633333	1.55114	1.66844
GAPDH-7	20.62		MAP3K8-7	28.24		7.62	8.41333	-0.793333	1.73307
GAPDH-7	20.42		MAP3K8-7	28.05		7.63	8.41333	-0.783333	1.7211
GAPDH-8	23.48		MAP3K8-8	31.55		8.07	8.41333	-0.343333	1.26868	1.13534
GAPDH-8	23.56		MAP3K8-8	31.67		8.11	8.41333	-0.303333	1.23399
GAPDH-8	23.34		MAP3K8-8	31.9		8.56	8.41333	0.146667	0.903335
GAPDH-9	21.65		MAP3K8-9	30.33		8.68	8.41333	0.266667	0.831238	1.1675
GAPDH-9	22.44		MAP3K8-9	30.33		7.89	8.41333	-0.523333	1.43727
GAPDH-9	22.22		MAP3K8-9	30.33		8.11	8.41333	-0.303333	1.23399
GAPDH-10	21.83		MAP3K8-10	32.62		10.79	8.41333	2.37667	0.192554	0.275881
GAPDH-10	22.06		MAP3K8-10	32.2		10.14	8.41333	1.72667	0.302149
GAPDH-10	21.88		MAP3K8-10	31.88		10	8.41333	1.58667	0.33294
GAPDH-11	23.03		MAP3K8-11	32.07		9.04	8.41333	0.626667	0.647671	1.03433
GAPDH-11	23.19		MAP3K8-11	31.82		8.63	8.41333	0.216667	0.860551
GAPDH-11	23.04		MAP3K8-11	30.78		7.74	8.41333	-0.673333	1.59475
GAPDH-12	20.33		MAP3K8-12	28.97		8.64	8.41333	0.226667	0.854607	0.663778
GAPDH-12	20.62		MAP3K8-12	30.12		9.5	8.41333	1.08667	0.470848
GAPDH-12	20.42		MAP3K8-12	29.42		9	8.41333	0.586667	0.66588
GAPDH-13	23.48		MAP3K8-13	33.82		10.34	8.41333	1.92667	0.263036	0.343789
GAPDH-13	23.56		MAP3K8-13	33.42		9.86	8.41333	1.44667	0.366868
GAPDH-13	23.34		MAP3K8-13	33.07		9.73	8.41333	1.31667	0.401461
GAPDH-14	21.65		MAP3K8-14	30.95		9.3	8.41333	0.886667	0.540862	0.686744
GAPDH-14	22.44		MAP3K8-14	31.23		8.79	8.41333	0.376667	0.770215
GAPDH-14	22.22		MAP3K8-14	31.05		8.83	8.41333	0.416667	0.749154
GAPDH-15	21.83		MAP3K8-15	31.96		10.13	8.41333	1.71667	0.304251	0.201504
GAPDH-15	22.06		MAP3K8-15	33.44		11.38	8.41333	2.96667	0.127922
GAPDH-15	21.88		MAP3K8-15	32.83		10.95	8.41333	2.53667	0.17234
GAPDH-16	23.03		MAP3K8-16	32.53		9.5	8.41333	1.08667	0.470848	0.402023
GAPDH-16	23.19		MAP3K8-16	32.59		9.4	8.41333	0.986667	0.504642
GAPDH-16	23.04		MAP3K8-16	33.57		10.53	8.41333	2.11667	0.230579
GAPDH-17	20.33		MAP3K8-17	29.83		9.5	8.41333	1.08667	0.470848	0.527838
GAPDH-17	20.62		MAP3K8-17	29.56		8.94	8.41333	0.526667	0.694157
GAPDH-17	20.42		MAP3K8-17	30.09		9.67	8.41333	1.25667	0.41851
GAPDH-18	23.48		MAP3K8-18	33.51		10.03	8.41333	1.61667	0.326088	0.617465
GAPDH-18	23.56		MAP3K8-18	31.63		8.07	8.41333	-0.343333	1.26868
GAPDH-18	23.34		MAP3K8-18	33.71		10.37	8.41333	1.95667	0.257623
GAPDH-19	21.65		MAP3K8-19	30.48		8.83	8.41333	0.416667	0.749154	0.981426
GAPDH-19	22.44		MAP3K8-19	30.45		8.01	8.41333	-0.403333	1.32256
GAPDH-19	22.22		MAP3K8-19	30.83		8.61	8.41333	0.196667	0.872564
GAPDH-20	21.83		MAP3K8-20	30.2		8.37	8.41333	-0.0433333	1.03049	0.738775
GAPDH-20	22.06		MAP3K8-20	31.74		9.68	8.41333	1.26667	0.415619
GAPDH-20	21.88		MAP3K8-20	30.67		8.79	8.41333	0.376667	0.770215

## Sheet: Sheet8
Sample Name			gene			Δct	ΔctMEAN空1	ΔΔct	2-ΔΔct	2-ΔΔct
GAPDH-1	22.15		MYC-1	34.86		12.71	11.8333	0.876667	0.544624	0.617011		0.617011	1.12446
GAPDH-1	22.6		MYC-1	35.2		12.6	11.8333	0.766667	0.587774			1.15546	0.263485
GAPDH-1	22.59		MYC-1	34.9		12.31	11.8333	0.476667	0.718636			1.26488	0.110124
GAPDH-2	22.66		MYC-2	34.79		12.13	11.8333	0.296667	0.814131	1.15546		1.78862	0.604871
GAPDH-2	22.7		MYC-2	33.77		11.07	11.8333	-0.763333	1.69741			3.42034	0.339963
GAPDH-2	22.72		MYC-2	34.62		11.9	11.8333	0.0666667	0.954842			1.08512	0.422506
GAPDH-3	21.6		MYC-3	32.55		10.95	11.8333	-0.883333	1.84463	1.26488		1.03361	0.232053
GAPDH-3	21.63		MYC-3	33.48		11.85	11.8333	0.0166667	0.988514			1.69676	1.06025
GAPDH-3	21.61		MYC-3	33.5		11.89	11.8333	0.0566667	0.961483			1.73863	0.215521
GAPDH-4	21.66		MYC-4	32.84		11.18	11.8333	-0.653333	1.5728	1.78862		2.52941	0.193917
GAPDH-4	22.3		MYC-4	33.22		10.92	11.8333	-0.913333	1.88339
GAPDH-4	22.27		MYC-4	33.17		10.9	11.8333	-0.933333	1.90968			1.63298	0.456715
GAPDH-5	22.17		MYC-5	32.15		9.98	11.8333	-1.85333	3.61334	3.42034
GAPDH-5	22.43		MYC-5	32.75		10.32	11.8333	-1.51333	2.85469
GAPDH-5	22.48		MYC-5	32.39		9.91	11.8333	-1.92333	3.79298
GAPDH-6	23.03		MYC-6	35.53		12.5	11.8333	0.666667	0.629961	1.08512
GAPDH-6	23.19		MYC-6	34.92		11.73	11.8333	-0.103333	1.07425
GAPDH-6	23.04		MYC-6	34.24		11.2	11.8333	-0.633333	1.55114
GAPDH-7	20.33		MYC-7	32.19		11.86	11.8333	0.0266667	0.981686	1.03361
GAPDH-7	20.62		MYC-7	32.39		11.77	11.8333	-0.0633333	1.04488
GAPDH-7	20.42		MYC-7	32.15		11.73	11.8333	-0.103333	1.07425
GAPDH-8	23.48		MYC-8	34.36		10.88	11.8333	-0.953333	1.93634	1.69676
GAPDH-8	23.56		MYC-8	34.55		10.99	11.8333	-0.843333	1.79419
GAPDH-8	23.34		MYC-8	34.73		11.39	11.8333	-0.443333	1.35974
GAPDH-9	21.65		MYC-9	33.14		11.49	11.8333	-0.343333	1.26868	1.73863
GAPDH-9	22.44		MYC-9	33.21		10.77	11.8333	-1.06333	2.08975
GAPDH-9	22.22		MYC-9	33.16		10.94	11.8333	-0.893333	1.85746
GAPDH-10	21.83		MYC-10	32.81		10.98	11.8333	-0.853333	1.80667	2.52941
GAPDH-10	22.06		MYC-10	32.46		10.4	11.8333	-1.43333	2.7007
GAPDH-10	21.88		MYC-10	32.09		10.21	11.8333	-1.62333	3.08086
GAPDH-11	23.03		MYC-11	35.34		12.31	11.8333	0.476667	0.718636	1.12446
GAPDH-11	23.19		MYC-11	35.16		11.97	11.8333	0.136667	0.909618
GAPDH-11	23.04		MYC-11	34.07		11.03	11.8333	-0.803333	1.74513
GAPDH-12	20.33		MYC-12	33.7		13.37	11.8333	1.53667	0.344681	0.263485
GAPDH-12	20.62		MYC-12	34.92		14.3	11.8333	2.46667	0.180909
GAPDH-12	20.42		MYC-12	34.17		13.75	11.8333	1.91667	0.264866
GAPDH-13	23.48		MYC-13	38.85		15.37	11.8333	3.53667	0.0861702	0.110124
GAPDH-13	23.56		MYC-13	38.52		14.96	11.8333	3.12667	0.114493
GAPDH-13	23.34		MYC-13	38.12		14.78	11.8333	2.94667	0.129707
GAPDH-14	21.65		MYC-14	34.52		12.87	11.8333	1.03667	0.487452	0.604871
GAPDH-14	22.44		MYC-14	34.87		12.43	11.8333	0.596667	0.66128
GAPDH-14	22.22		MYC-14	34.64		12.42	11.8333	0.586667	0.66588
GAPDH-15	21.83		MYC-15	35.53		13.7	11.8333	1.86667	0.274206	0.339963
GAPDH-15	22.06		MYC-15	35.08		13.02	11.8333	1.18667	0.439317
GAPDH-15	21.88		MYC-15	35.42		13.54	11.8333	1.70667	0.306367
GAPDH-16	23.03		MYC-16	36.1		13.07	11.8333	1.23667	0.424352	0.422506
GAPDH-16	23.19		MYC-16	36.23		13.04	11.8333	1.20667	0.433269
GAPDH-16	23.04		MYC-16	36.16		13.12	11.8333	1.28667	0.409897
GAPDH-17	20.33		MYC-17	34.4		14.07	11.8333	2.23667	0.212176	0.232053
GAPDH-17	20.62		MYC-17	34.2		13.58	11.8333	1.74667	0.297989
GAPDH-17	20.42		MYC-17	34.68		14.26	11.8333	2.42667	0.185995
GAPDH-18	23.48		MYC-18	35.08		11.6	11.8333	-0.233333	1.17555	1.06025
GAPDH-18	23.56		MYC-18	35.27		11.71	11.8333	-0.123333	1.08925
GAPDH-18	23.34		MYC-18	35.3		11.96	11.8333	0.126667	0.915945
GAPDH-19	21.65		MYC-19	36.05		14.4	11.8333	2.56667	0.168794	0.215521
GAPDH-19	22.44		MYC-19	36.09		13.65	11.8333	1.81667	0.283876
GAPDH-19	22.22		MYC-19	36.42		14.2	11.8333	2.36667	0.193893
GAPDH-20	21.83		MYC-20	35.77		13.94	11.8333	2.10667	0.232183	0.193917
GAPDH-20	22.06		MYC-20	36.38		14.32	11.8333	2.48667	0.178418
GAPDH-20	21.88		MYC-20	36.26		14.38	11.8333	2.54667	0.17115

## Sheet: Sheet9
Sample Name			gene			Δct	ΔctMEAN空1	ΔΔct	2-ΔΔct	2-ΔΔct
GAPDH-1	22.15		PSMA4-1	27.23		5.08	5.53	-0.45	1.36604	2.26566		2.26566	0.0558322
GAPDH-1	22.6		PSMA4-1	26.88		4.28	5.53	-1.25	2.37841			1.52749	0.0068039
GAPDH-1	22.59		PSMA4-1	26.51		3.92	5.53	-1.61	3.05252			1.05672	0.351891
GAPDH-2	22.66		PSMA4-2	28.22		5.56	5.53	0.03	0.97942	1.52749		0.0786689	0.724517
GAPDH-2	22.7		PSMA4-2	28.04		5.34	5.53	-0.19	1.14076			2.94466	0.683593
GAPDH-2	22.72		PSMA4-2	26.95		4.23	5.53	-1.3	2.46229			3.11284	1.45182
GAPDH-3	21.6		PSMA4-3	26.58		4.98	5.53	-0.55	1.46409	1.05672		0.280295	0.0187918
GAPDH-3	21.63		PSMA4-3	27.8		6.17	5.53	0.64	0.641713			2.69713	0.881253
GAPDH-3	21.61		PSMA4-3	27.05		5.44	5.53	-0.09	1.06437			0.605979	0.0111148
GAPDH-4	21.66		PSMA4-4	31.73		10.07	5.53	4.54	0.0429857	0.0786689		0.272014	0.0251207
GAPDH-4	22.3		PSMA4-4	31.4		9.1	5.53	3.57	0.0842021
GAPDH-4	22.27		PSMA4-4	31		8.73	5.53	3.2	0.108819			1.48415	0.421074
GAPDH-5	22.17		PSMA4-5	26.18		4.01	5.53	-1.52	2.86791	2.94466
GAPDH-5	22.43		PSMA4-5	26.53		4.1	5.53	-1.43	2.69447
GAPDH-5	22.48		PSMA4-5	26.3		3.82	5.53	-1.71	3.27161
GAPDH-6	23.03		PSMA4-6	27.19		4.16	5.53	-1.37	2.58471	3.11284
GAPDH-6	23.19		PSMA4-6	26.74		3.55	5.53	-1.98	3.94493
GAPDH-6	23.04		PSMA4-6	27.08		4.04	5.53	-1.49	2.80889
GAPDH-7	20.33		PSMA4-7	27.76		7.43	5.53	1.9	0.267943	0.280295
GAPDH-7	20.62		PSMA4-7	27.89		7.27	5.53	1.74	0.29937
GAPDH-7	20.42		PSMA4-7	27.82		7.4	5.53	1.87	0.273573
GAPDH-8	23.48		PSMA4-8	27.56		4.08	5.53	-1.45	2.73208	2.69713
GAPDH-8	23.56		PSMA4-8	27.36		3.8	5.53	-1.73	3.31728
GAPDH-8	23.34		PSMA4-8	27.84		4.5	5.53	-1.03	2.04202
GAPDH-9	21.65		PSMA4-9	28.24		6.59	5.53	1.06	0.479632	0.605979
GAPDH-9	22.44		PSMA4-9	28.43		5.99	5.53	0.46	0.726986
GAPDH-9	22.22		PSMA4-9	28.46		6.24	5.53	0.71	0.61132
GAPDH-10	21.83		PSMA4-10	29.21		7.38	5.53	1.85	0.277392	0.272014
GAPDH-10	22.06		PSMA4-10	29.25		7.19	5.53	1.66	0.316439
GAPDH-10	21.88		PSMA4-10	29.58		7.7	5.53	2.17	0.222211
GAPDH-11	23.03		PSMA4-11	32.43		9.4	5.53	3.87	0.0683934	0.0558322
GAPDH-11	23.19		PSMA4-11	33.04		9.85	5.53	4.32	0.0500669
GAPDH-11	23.04		PSMA4-11	32.92		9.88	5.53	4.35	0.0490365
GAPDH-12	20.33		PSMA4-12	33.06		12.73	5.53	7.2	0.00680118	0.0068039
GAPDH-12	20.62		PSMA4-12	33.4		12.78	5.53	7.25	0.0065695
GAPDH-12	20.42		PSMA4-12	33.1		12.68	5.53	7.15	0.00704102
GAPDH-13	23.48		PSMA4-13	30.99		7.51	5.53	1.98	0.25349	0.351891
GAPDH-13	23.56		PSMA4-13	29.97		6.41	5.53	0.88	0.543367
GAPDH-13	23.34		PSMA4-13	30.82		7.48	5.53	1.95	0.258816
GAPDH-14	21.65		PSMA4-14	27.48		5.83	5.53	0.3	0.812252	0.724517
GAPDH-14	22.44		PSMA4-14	28.41		5.97	5.53	0.44	0.737135
GAPDH-14	22.22		PSMA4-14	28.43		6.21	5.53	0.68	0.624165
GAPDH-15	21.83		PSMA4-15	27.77		5.94	5.53	0.41	0.752623	0.683593
GAPDH-15	22.06		PSMA4-15	28.15		6.09	5.53	0.56	0.678302
GAPDH-15	21.88		PSMA4-15	28.1		6.22	5.53	0.69	0.619854
GAPDH-16	23.03		PSMA4-16	27.81		4.78	5.53	-0.75	1.68179	1.45182
GAPDH-16	23.19		PSMA4-16	28.41		5.22	5.53	-0.31	1.23971
GAPDH-16	23.04		PSMA4-16	28.05		5.01	5.53	-0.52	1.43396
GAPDH-17	20.33		PSMA4-17	32.46		12.13	5.53	6.6	0.0103087	0.0187918
GAPDH-17	20.62		PSMA4-17	31.85		11.23	5.53	5.7	0.0192366
GAPDH-17	20.42		PSMA4-17	31.17		10.75	5.53	5.22	0.0268302
GAPDH-18	23.48		PSMA4-18	29.12		5.64	5.53	0.11	0.926588	0.881253
GAPDH-18	23.56		PSMA4-18	29.32		5.76	5.53	0.23	0.852635
GAPDH-18	23.34		PSMA4-18	29.08		5.74	5.53	0.21	0.864537
GAPDH-19	21.65		PSMA4-19	33.96		12.31	5.53	6.78	0.00909948	0.0111148
GAPDH-19	22.44		PSMA4-19	34.15		11.71	5.53	6.18	0.0137922
GAPDH-19	22.22		PSMA4-19	34.33		12.11	5.53	6.58	0.0104526
GAPDH-20	21.83		PSMA4-20	32.74		10.91	5.53	5.38	0.0240137	0.0251207
GAPDH-20	22.06		PSMA4-20	32.81		10.75	5.53	5.22	0.0268302
GAPDH-20	21.88		PSMA4-20	32.76		10.88	5.53	5.35	0.0245183
