# Supplementary material for: Single-cell mapping of N6-methyladenosine in esophageal squamous cell carcinoma and exploration of the risk model for immune infiltration
Source: Front Endocrinol (Lausanne). 2023 Mar 21;14:1155009. doi: 10.3389/fendo.2023.1155009 (PMC10070687; doi:10.3389/fendo.2023.1155009)
Supplement: Supplementary file 3 [file Table_1.xlsx]

## Sheet: Sheet1
GENE ID	Forward Sequence	Reverse Sequence
GAPDH	GTCTCCTCTGACTTCAACAGCG	ACCACCCTGTTGCTGTAGCCAA
BST2	TCTCCTGCAACAAGAGCTGACC	TCTCTGCATCCAGGGAAGCCAT
COL6A2	CGTGGAGACTCAGGACAGCCA	CCTTTCAAGCCAAAGTCGCCTC
CTSL	GCTTCAAGGCAATGTTGGCTGC	CTCTGTGACCTTGGACTTTCCAG
MAP3K8	AAGAGGCTGCTGAGTAGGAAGG	CGTTGCCTCTTGAGCATCTCAG
MYC	CCTGGTGCTCCATGAGGAGAC	CAGACTCTGACCTTTTGCCAGG
PSMA4	CTTGTGAGCAGTTGGTTACAGCG	AGCCATAGTGCTTATCCCAGCC
HNRNPA3	TTATGGGTCGCGGAGGGAACTT	CTCCTCCATAACTACCTCTGCTG
RBM8A	GCGTGAGGATTATGACAGCGTG	TTCGGTGGCTTCCTCATGGACT
TPT1	TTGGACTACCGTGAGGATGGTG	CAGAAGCCAGTTATGATGACAGG
